# Supplementary material for: A Systematic Review and Meta-Analysis of Serologic Response following Coronavirus Disease 2019 (COVID-19) Vaccination in Solid Organ Transplant Recipients
Source: Viruses. 2022 Aug 19;14(8):1822. doi: 10.3390/v14081822 (PMC9413038; doi:10.3390/v14081822)
Supplement: Supplementary file 1 [file viruses-14-01822-s001.zip]

Archive with 1 entries (1 files):
- viruses-1842260-supplementary.pdf
